# Supplementary material for: Knowledge assessment regarding secondary prevention of coronary heart disease- a multi centre survey
Source: BMC Med Educ. 2014 Jun 6;14:113. doi: 10.1186/1472-6920-14-113 (PMC4057928; doi:10.1186/1472-6920-14-113)
Supplement: Additional file 1 — Questionnaire. [file 1472-6920-14-113-S1.xls]

## Sheet: Sheet1
Questionnaire on Knowledge of secondary prevention of cardiovascular disease.
I Demographic Data
Age
Sex	Male		Female
Present Station/Hospital/Unit
Years in service
Years in Cardiology
Present Rank
Medical Officer
PG trainee
Senior registrar in cardiology
II General Information and information about CME
What do you think is the best method of secondary prevention?
Routine clinic visits
Public awareness days seminars
Visits to the General Practioners
Appointments with Consultant Cardiologists
Where do you update you knowledge from?
Research papers
Guidelines
Continued Medical Education Courses
Consultation with specialists
III.Barriers to secondary prevention
In your opinion barriers for optimal management of CV risk factors?(Circle the most appropriate)
	Not a significant barrier				Very significant barrier
Adverse effects of drugs	1	2	3	4	5
Patient adherence	1	2	3	4	5
Presence of co-morbid conditions	1	2	3	4	5
Cost of medications	1	2	3	4	5
Too many drugs	1	2	3	4	5
Poor knowledge/understanding of patients	1	2	3	4	5
Not enough time	1	2	3	4	5
Lack of knowledge of doctor	1	2	3	4	5
Recommendation on prevention are unclear	1	2	3	4	5
Receive little training in prevention	1	2	3	4	5
Not interested in prevention	1	2	3	4	5
Value acute care more than preventive care	1	2	3	4	5

## Sheet: Sheet3
IV Knowledge on risk factors
Answer the following questions with regard to secondary prevention of cardiovascular disease
Smoking
Do you..	(Circle the appropriate)
Ask about tobacco use status at the initial visit									Yes/No
Advise every tobacco user to quit									Yes/No
Assist by counseling and developing a plan for quitting.
or pharmacotherapy (including nicotine replacement and bupropion).									Yes/No
Arrange follow-up, referral to special programs,									Yes/No
Queston regarding passive exposure to smoke									Yes/No
Blood pressure
What is the target for patients without Dm or CKD
What is the target for patients with DM or CKD
Lipids
What is the goal of LDL for secondary prevention?
What is the goal of non HDL cholesterol if TG>200mg/dl
What is the dose of Atorvastatin you would prescribe?
What is the level of TG at which you would initiate therapy with Niacin/Fibrate before statin
Diet ( Assume the average calorie requirement of an adult male is 2700Kcal anf female is 2300Kcal)
How much of fat can a average adult take for a day in grams?
What is the % of PUFA out of total fat intake?
What is the % of MUFA
What is the % of Saturated fatty acids?
How much is 5g of the following commonly used ingredients?
What is the amount of recommended daily salt intake in grams/teaspoons?
Alcohol
What is the amount of alcohol which is safe to consume for men?
What is the amount of alcohol which is safe to consume for women?
Physical activity
What is frequency of exercise per week
What is the duration per session?
Weight
What is the ideal BMI target?
What is the optimal waist circumference for men?
What is the optimal waist circumference for women?
Diabetes Mellitus
What is the goal of HBA1c?
Drugs therapy
Is ACEI indicated ina ll patients with EF<40%
Beta Blockers
Would you prescribe beta blockers to all patients after ACS if there are no contraindications?									Yes/No
Anti platelet drugs ( Fill the chart below)
What is the dose of aspirin?
What is the dose of Clopidogrel?
What is the duration of Aspirin?
What is the duration of Clopidogrel?
